# Supplementary material for: Determination of Variation Parameters as a Crucial Step in Designing TMT-Based Clinical Proteomics Experiments
Source: PLoS One. 2015 Mar 16;10(3):e0120115. doi: 10.1371/journal.pone.0120115 (PMC4361338; doi:10.1371/journal.pone.0120115)
Supplement: S1 Table — Overview of missing reporters (quantification channels) per experiment for all identified peptides (FDR 5%) using MASCOT. (XLSX) [file pone.0120115.s002.xlsx]

## Sheet: Sheet1
	Total_1	Total_2	Total_3	Tech_1	Tech_2	Tech_3	Label_1	Label_2	Label_3
Number of peptides	2083	2065	2107	1560	1590	1587	1607	1515	1521
Number of peptides missing reporters	11	7	10	20	22	17	17	17	49
6 of 6 missing	7	1	4	5	5	4	3	5	13
5 of 6 missing	2	1	1	1	1	0	2	1	8
4 of 6 missing	1	2	0	3	1	1	2	1	7
3 of 6 missing	0	1	1	2	4	2	2	1	8
2 of 6 missing	0	0	1	3	4	5	3	4	3
1 of 6 missing	1	2	3	6	7	5	5	5	10
